# Supplementary material for: Effect of Iso-Caloric Substitution of Animal Protein for Other Macro Nutrients on Risk of Overall, Cardiovascular and Cancer Mortality: Prospective Evaluation in EPIC-Heidelberg Cohort and Systematic Review
Source: Nutrients. 2023 Feb 3;15(3):794. doi: 10.3390/nu15030794 (PMC9920011; doi:10.3390/nu15030794)
Supplement: Supplementary file 1 [file nutrients-15-00794-s001.zip]

Archive with 1 entries (1 files):
- Online supporting material_final.pdf
